# Supplementary material for: Interpretable prediction of gross motor coordination in children aged 9–10 using machine learning and SHAP: the influence of physical fitness, basic coordination, and executive function
Source: PeerJ. 2026 Feb 26;14:e20827. doi: 10.7717/peerj.20827 (PMC12950188; doi:10.7717/peerj.20827)
Supplement: Supplemental Information 1 [file peerj-14-20827-s001.xlsx]

## Sheet: supplementary files 1
Inhibit	Shift	Emotional_Control	Behavioral Regulation Index	Initiate	Working_Memory	Plan	Organize	Monitor	Metacognition Index	Global Executive Composite	Weight	body mass index	50 meter run	Standing long jump	Sit-up	Sit-and-reach	Grip strength	Rope skipping	Kinesthetic differentiation	Spatial orientation	Dynamic balance	Eyes-closed static balance	Eyes-open static balance	Rhythm ability	Motor reaction	Motor Quotient
17	15	14	46	12	18	21	10	15	76	145	25.7	14.98	9.1	162.8	33	6.9	15.35	173	6.63	10.14	1	5.55	36.2	2.03	0.54	93.25
18	13	18	49	17	20	24	11	18	90	165	37.8	22.37	11.2	100.2	43	1.2	10.65	176	7.88	15.01	0.87	9.6	19.75	2.44	0.54	77.75
15	11	13	39	12	15	17	8	14	66	123	38.1	19.16	11.3	108.8	28	3.7	14.6	133	4.2	11.68	0.92	11.55	50.65	2.4	0.5	71.25
10	10	10	30	9	11	14	8	10	52	102	38.6	20.87	11.9	90.3	16	8	12.1	103	4.98	13.56	0.715	5.05	23.05	1.21	0.49	80.25
18	15	12	45	14	17	22	11	14	78	146	26.6	15.04	9.3	140.4	30	-0.9	13.5	128	9.37	10.02	0.87	3.65	12.55	2.33	0.6	85
17	12	19	48	14	17	21	9	14	75	147	23.8	14.53	11.1	121.1	16	21.2	10.5	169	5.63	13.01	0.85	2.05	15.8	2.76	0.49	77.25
16	15	23	54	10	18	23	13	11	75	156	47.7	26.17	10.3	116	38	5.2	14	97	4.67	12.67	0.69	1.85	18.65	3.52	0.59	77.5
18	10	16	44	12	20	20	9	17	78	140	43.5	23.52	11.2	98	29	0	14	102	12.77	11.65	0.865	9.4	10.6	2.69	0.52	76.25
14	13	17	44	12	17	22	11	12	74	141	42.4	22.59	11.5	116.4	30	8.6	18	200	9.17	12.48	1.005	2.85	56.1	2.74	0.5	82.25
12	11	10	33	10	16	16	6	12	60	108	30.2	16.33	9.8	143	33	10.6	13.45	150	6.65	11.42	0.905	6.3	35.5	1.51	0.5	92.5
11	11	10	32	14	14	17	8	11	64	113	29.3	15.84	9.7	134.4	40	11.6	15.7	150	6.87	10.36	0.94	2.8	9.95	2.6	0.5	92.5
12	11	11	34	12	14	15	7	10	58	107	45.2	23.06	11.3	128.6	22	9.2	14.65	159	13.62	11.25	0.785	8.45	59.05	2.63	0.54	91.75
16	15	12	43	14	14	21	8	12	69	132	32.8	17.48	10.9	142	30	9.4	11.9	116	8.1	11.24	0.785	4.3	17.85	2.26	0.56	79.75
15	10	15	40	12	14	20	9	15	70	132	30.4	16.44	9	170.8	41	5.7	15.95	113	6.77	10.82	0.915	7.25	60	2.42	0.48	96.5
12	14	15	41	15	12	21	8	14	70	131	35.5	20.37	9.9	142	41	11.3	11.95	168	5.8	11.31	1.05	7.5	40.5	1.37	0.48	100.25
12	12	10	34	11	13	17	7	12	60	110	23.7	13.81	9.5	126.2	30	16.9	9.65	146	3.35	12.16	0.73	4.15	36.7	2.3	0.52	83.75
11	9	11	31	8	11	13	7	11	50	96	44.2	21.61	10.6	112	28	10.6	14.9	89	10.07	12.87	0.77	1.3	3.65	2.24	0.45	77.5
17	14	16	47	15	19	21	13	15	83	154	25.2	14.25	10	123.4	24	9.2	13.25	112	7.42	12.66	0.985	7.45	38.45	2.9	0.38	93.25
13	12	13	38	13	16	18	10	14	71	130	31.2	15.47	9.3	103.2	26	12.9	14.9	159	6.45	12.42	0.785	10.4	60	1.84	0.44	103.75
17	14	15	46	14	21	24	10	18	87	159	24.3	15.55	10.4	100.2	38	7	11.7	123	6.45	12.19	0.895	12.7	60	3.68	0.51	87.75
14	11	14	39	9	13	17	7	10	56	112	34	19.51	11.4	118	20	16.5	13.2	130	4.83	11.11	0.97	4.8	60	1.9	0.46	97.25
13	11	10	34	9	14	17	8	14	62	113	38.1	17.39	10.5	114.8	28	5.3	13.05	127	7.23	10.31	0.93	12.25	60	2.33	0.49	92.5
12	12	13	37	12	16	17	7	13	65	123	34.4	17.06	10.8	103.4	16	4.5	15.4	135	7.82	12.72	0.945	8.25	40.35	2.29	0.51	86.75
15	11	18	44	12	15	20	7	12	66	133	44	25.25	10.8	112.2	27	3.8	15.65	77	12.42	12.11	0.925	15.115	45	1.69	0.55	92.5
11	10	11	32	9	13	17	9	11	59	107	31.4	19.78	10.9	100.4	22	7.9	8.8	85	4.5	14.02	0.88	3.3	37.935	2.48	0.67	85.75
10	8	10	28	8	10	12	6	9	45	87	28.2	15.94	10.3	137.4	29	15.8	13	85	7.72	13.05	0.875	11.435	44.155	2.96	0.5	88.75
10	9	10	29	9	10	12	7	10	48	91	25.7	14.98	10.4	101	26	3.3	9.65	83	5.22	12.73	0.76	3.145	13.58	2.44	0.48	89.5
10	10	10	30	11	11	14	8	13	57	101	28.7	14.64	10.5	142.6	35	9.6	15.6	92	9.62	11.14	0.835	3.72	13.125	1.86	0.48	90.25
10	11	13	34	10	13	16	6	10	55	103	44.1	22.5	10.2	112.4	27	1.5	14.6	77	7.5	12.96	0.745	6.74	14.135	2.9	0.5	78.25
15	12	20	47	10	19	21	12	16	78	153	35.3	19.96	10.1	141.2	36	13.1	13.8	78	6.57	12.46	0.85	2.985	12.435	2.4	0.5	90
13	9	11	33	11	12	14	7	11	55	103	29.9	15.48	10.4	143.2	28	13.3	14.85	83	4.4	12.4	0.96	2.65	36.76	1.453	0.53	93.25
12	14	11	37	9	12	15	6	9	51	104	34	15.52	9.1	121.4	37	5.1	14.95	127	7.68	12.31	0.71	2.84	29.65	2.952	0.5	81.75
11	9	14	34	10	11	13	6	9	49	99	38.3	20.11	10.2	110	30	9.3	14.05	78	7.1	10.63	0.76	13.655	34.705	1.808	0.46	89.25
10	9	10	29	8	11	15	6	9	49	92	37.8	20.74	9.6	165.2	27	22	16.5	185	6.03	9.92	1.095	12.905	60	1.944	0.49	106.5
11	11	13	35	9	15	15	6	12	57	111	38.5	21.44	10.1	103.6	26	3.1	10.8	74	7.7	13.23	0.66	2.01	6.37	3.392	0.62	69
10	8	10	28	8	10	12	6	8	44	90	52.2	26.63	10.2	118.8	29	1.5	17.15	126	5.43	12.77	0.73	6.275	34.125	2.257	0.54	75.75
10	11	13	34	10	10	13	6	9	48	97	29.2	16.51	10.2	123.6	26	15.5	12.65	107	4.3	12.83	0.895	4.11	47.3	2.001	0.56	100.5
11	8	10	29	12	13	15	10	10	60	106	50.3	22.36	10.2	146	27	8.7	17.7	121	8.43	10.55	0.88	40.845	8.915	1.997	0.49	98
10	9	13	32	9	11	12	7	10	49	95	33.2	18.2	10.9	121.4	22	20.4	11.65	88	7.58	15.53	0.89	50.75	4.62	2.903	0.54	83.25
11	10	11	32	9	11	13	6	8	47	94	31.4	16.98	10.7	124.2	34	8.3	11.9	81	4.78	16.61	0.97	5.485	60	1.897	0.53	84.75
13	11	15	39	12	18	19	10	10	69	125	32.7	16.68	10.4	98.8	28	16.6	10.55	139	7.1	12.73	0.835	50.89	60	3.188	0.55	89
10	10	14	34	8	12	15	8	9	52	102	32	18.37	9.2	112.6	26	7.5	15.8	96	5.38	12.62	0.87	5.66	30.49	2.196	0.45	75
13	13	11	37	12	15	18	8	10	63	117	28.1	15.42	9.9	155.6	29	18.4	14.35	146	9.37	10.59	0.94	6.1	60	3.279	0.61	92
10	8	13	31	8	13	13	6	11	51	99	26.8	15.62	10.8	116.2	30	9.4	10.3	114	8.05	12.73	0.905	5.09	37.725	2.939	0.5	85
10	9	11	30	11	13	14	8	11	57	103	26.7	16.04	10.9	116.6	24	13.5	13.75	165	7.62	13.04	1.005	5.095	38.16	2.652	0.56	89.25
10	11	13	34	11	14	18	8	14	65	119	28.4	16.8	10.8	120.6	26	12.9	13.7	89	7.48	12.7	0.99	2.75	48.505	2.888	0.59	89.25
12	9	12	33	9	12	13	8	10	52	100	29.2	15.56	9.9	144	41	19.6	14.4	130	4.87	10.76	0.91	4.3	26.75	1.924	0.49	97.5
18	13	18	49	15	20	21	10	14	80	154	51.4	24.11	10.2	105.2	29	10.1	13.3	88	8.17	13.84	0.87	4.9	12.7	1.869	0.49	81
10	9	10	29	12	16	19	6	10	63	106	35.3	17.26	10.2	126.8	22	12	16	100	9.37	11.81	0.965	25.9	26.7	2.891	0.4	86.25
13	9	19	41	9	18	20	6	13	66	121	50.2	25.61	10.4	85.8	29	20.3	10.2	77	8.82	13.54	0.815	3.525	13.51	3.47	0.51	72.5
10	8	10	28	8	10	13	6	8	45	87	43.4	22.3	12.8	144.6	15	5.3	18.4	66	7.65	11.21	0.905	12.8	31.45	1.395	0.49	87.75
14	11	14	39	10	11	12	7	12	52	105	37	19.43	10.9	142.2	33	11.4	14.35	62	5.32	10.6	0.94	4.05	12.65	2.424	0.53	89.25
10	8	11	29	8	11	15	7	13	54	98	43.2	21.42	10.8	134.6	22	7.9	17.55	98	1.18	10.19	0.89	12.35	60	2.405	0.54	96.5
12	11	13	36	9	13	18	7	13	60	116	23	14.26	10.5	137.8	20	8.1	11.15	65	4.78	11.2	1.005	5.45	25.8	2.074	0.49	85.75
13	9	10	32	15	13	13	7	12	60	106	33.4	16.8	10.5	137.8	19	8.2	12	62	6.82	11.44	0.885	25.45	60	2.369	0.48	94.75
10	8	10	28	8	11	13	6	8	46	88	28.7	17.11	10.9	172.4	31	10	14	114	7.77	10.71	0.99	12.85	60	1.8	0.38	99.75
12	12	15	39	10	16	15	6	10	57	113	32	15.98	10.3	144.4	22	13.6	12	129	5.23	10.89	0.985	14.65	47.35	1.996	0.46	94
13	10	11	34	13	13	15	11	10	62	112	39.1	17.97	11.2	119.8	21	7.9	14.05	83	11.18	12.07	0.9	7.9	22.7	2.258	0.42	74.25
11	10	11	32	11	12	13	7	9	52	98	28.9	15.86	11.2	113.8	17	18.2	11.4	101	5.62	11.29	0.955	9.1	60	3.292	0.51	107.75
12	13	14	39	9	11	13	7	9	49	102	35.8	19.94	11.2	117	18	23.5	10.5	67	9.02	11.26	0.885	3.9	24.6	4.033	0.4	78.75
10	10	11	31	9	12	14	6	9	50	95	28.7	16.22	11.1	129.2	28	18.1	15.1	88	2.9	11.81	0.875	6.8	24.35	2.821	0.51	89
12	10	10	32	10	11	12	6	14	53	102	34.9	16.6	9.1	167.4	29	19.6	15.3	103	5.72	10.64	0.92	60	32.1	2.679	0.54	106.25
10	12	10	32	11	13	15	6	13	58	104	27.8	15.03	10.4	142	33	9.2	14.85	93	6.83	10.68	0.865	5.85	59.1	3.015	0.51	102.5
10	8	10	28	9	13	13	6	9	50	92	42.1	20.02	10.7	114.4	24	6.5	14.65	58	5.13	11.31	0.84	3.75	22.75	2.546	0.49	88.5
11	10	12	33	8	11	12	6	12	49	96	33.7	17.44	10.7	150.6	19	23.4	14.95	122	0.88	11.42	0.92	9.1	52.4	3.053	0.5	91.5
10	8	11	29	8	10	12	8	9	47	90	34.2	16.61	10.3	162	22	14.6	15.45	135	10.77	11.42	0.98	10.25	58.6	1.859	0.54	96.75
10	8	10	28	8	10	12	6	8	44	86	25.2	13.62	11.4	163.2	24	16.2	7.45	56	12.87	13.55	0.785	4.4	17.9	2.812	0.53	79.75
14	10	13	37	9	11	19	11	16	66	121	24	15.12	9.5	131.2	37	14.1	11.6	131	2.67	12.42	0.915	13.92	50.39	1.713	0.42	97.75
16	11	14	41	13	15	14	10	14	66	129	55.4	25.99	11.3	122.4	39	17.1	16.25	118	10	13.04	0.805	4.28	31.595	2.179	0.5	83.5
10	9	11	30	11	13	13	9	10	56	100	28.2	15.94	10.8	111.8	26	3.4	11.85	146	3.65	12.86	0.96	16.49	60	2.153	0.49	93.25
12	10	18	40	12	13	19	8	9	61	121	41.4	21.43	10.9	113.6	28	16.6	14.9	120	5.6	11.88	0.975	17.055	60	2.459	0.52	84.75
11	13	18	42	14	16	21	12	12	75	139	40.6	22.95	10.5	130.6	25	18.7	15.6	97	7.55	11.94	0.795	13.5	45.595	2.134	0.53	85
10	8	11	29	8	10	13	6	10	47	90	31.2	15.05	10.2	140.4	30	12.2	18	141	7.5	11.21	0.935	22.58	60	2.472	0.4	105.25
10	8	11	29	10	11	14	6	9	50	99	30.8	18.51	11.1	122.4	24	14.1	9.7	47	9.8	12.64	1.005	6.76	13.775	1.891	0.53	74.25
10	12	15	37	12	14	17	10	9	62	118	34.2	16.72	10.7	113.4	37	0.6	15.2	128	7.92	11.44	0.79	5.405	31.5	2.198	0.52	94.75
14	11	13	38	12	16	16	7	11	62	122	30.8	15.27	10.2	123.4	39	10.2	12.85	94	4.52	12.61	0.945	49.885	60	2.902	0.39	91.5
10	11	16	37	9	14	20	10	13	66	120	29.8	17.91	9.9	123.8	29	14.3	10.65	129	3.12	11.53	0.91	16.145	45.085	2.615	0.52	94.5
10	9	12	31	10	12	13	8	9	52	97	29.8	15.65	10	103.2	26	7.8	13.35	142	3.73	13.55	0.755	60	60	3.472	0.62	85.5
11	13	14	38	10	15	17	7	10	59	112	25.6	13.64	10	114.2	34	11.2	11.85	118	6.55	14.81	0.765	6.045	39.5	2.964	0.56	80
18	12	24	54	13	15	17	11	15	71	148	29.8	14.78	10	133.2	35	18.2	16.25	87	3.03	10.48	0.88	6.085	60	3.059	0.49	92
13	11	12	36	11	11	14	9	11	56	107	56.8	25.93	10.4	111.4	30	19.6	8.85	83	4.25	12.67	0.81	7.38	19	3.719	0.46	79
10	8	10	28	10	10	13	6	8	47	90	25.5	16.58	10.6	130.4	39	16	12.1	144	6.07	10.78	0.985	10.605	60	1.772	0.58	98.25
11	9	11	31	11	13	15	8	10	57	103	30.2	16.33	11.1	109	28	9.5	12.8	178	3.55	13.56	0.935	23.275	60	2.234	0.52	89.25
10	8	10	28	10	10	14	6	10	50	92	25.2	15.14	9.9	105.2	27	9.3	13.1	152	4.9	11.28	0.83	29.91	60	2.613	0.5	90.25
10	9	10	29	8	12	16	6	9	51	94	35.2	19.6	10.9	114.2	20	12.3	9.95	156	3.58	11.9	0.85	29.55	60	2.169	0.52	95.75
12	12	11	35	11	16	13	8	10	58	108	35.9	19.55	9.9	131	28	13.7	16.2	133	8.05	11.45	0.985	11.4	60	2.243	0.43	84.5
10	9	10	29	9	10	14	6	9	48	91	49.7	23.16	10.8	112	16	-0.8	17.6	124	6	11.46	0.89	34.665	60	0.69	0.46	76.5
10	10	10	30	9	12	13	7	10	51	97	33.5	17.09	9.7	146	31	1.2	13.9	152	8.37	10.06	0.905	26.715	36.91	2.479	0.43	101
13	9	13	35	11	13	15	8	12	59	117	52	21.64	11	134	20	3.2	18.15	52	7.2	12.04	0.77	3.485	20.345	1.771	0.47	74.75
10	8	11	29	8	10	13	6	9	46	89	52.2	22.59	9.3	119	31	9.6	17.3	125	3.32	10.35	0.89	5.245	60	1.069	0.44	97.75
12	13	16	41	11	14	15	8	11	59	120	47.3	21.89	10.7	90	30	7.6	15.15	152	6.17	12.61	0.755	15.45	60	2.091	0.52	68.25
12	8	14	34	9	13	13	6	11	52	102	53	24.86	10	145	35	10	16.55	105	5.92	11.37	0.825	4.095	51.125	1.142	0.5	80
10	8	12	30	9	10	14	7	9	49	94	43.9	21.47	10.1	127	24	4.9	15.25	108	3.58	11.09	1.005	11.54	41.97	1.978	0.49	87
11	8	10	29	8	11	12	7	11	49	93	44.8	22.22	12.5	110	19	4.3	15.45	81	8.5	12.66	0.93	22.5	1.815	2.087	2.21	65.75
14	10	10	34	12	14	16	9	15	66	115	52.9	22.75	11.7	124	14	6.3	15.05	66	8.07	12.68	0.965	3.615	60	2.586	0.49	82.25
15	10	13	38	10	13	16	9	17	65	131	25.8	14.26	10.3	133	30	14.3	11.15	116	7.95	11.08	0.96	16.36	17.845	2.349	0.42	83.5
10	11	11	32	11	10	15	7	12	55	102	32.8	17.35	9.6	127	34	14	10.5	130	2.58	13.8	0.905	47.775	60	3.381	0.57	86.75
10	9	15	34	9	10	14	7	10	50	99	29.2	15.44	8.9	151	38	17.8	12.55	202	6.82	9.61	1.075	60	60	1.734	0.46	109.75
15	12	17	44	11	10	14	8	11	54	119	39.5	18.4	9.2	139	34	11.9	15.4	140	8.58	10.54	0.81	50.945	60	1.559	0.47	97.75
10	9	10	29	9	10	12	6	8	45	88	33.3	15.95	10	128	42	19.5	13.2	124	4.9	10.6	0.835	30.905	50.92	2.301	0.59	88.25
11	11	15	37	11	13	17	8	10	59	116	29.8	15.31	10	116.8	42	19.9	11	141	7.8	10.85	1.175	11.88	5.075	2.816	0.48	93.75
10	10	11	31	10	10	12	6	8	46	91	41	18.47	9.8	135	32	17.9	12.15	170	4.88	12.22	0.91	5.005	60	2.483	0.56	77.25
14	16	17	47	13	16	18	11	11	69	143	35.9	17.56	10	155	28	14.5	17.2	170	3.05	11.13	1.08	28.07	60	1.92	0.49	97
10	9	15	34	14	13	18	7	12	64	115	46.5	21.37	9.9	128	16	19.6	14.35	178	5.8	11.37	1.075	42.5	60	3.202	0.55	83.75
15	11	17	43	12	15	20	8	16	71	138	49.6	23.11	10.3	101.4	23	12.4	14.1	110	3.05	12.23	0.93	5.095	57.09	2.584	0.49	75.5
14	12	14	40	16	17	21	13	14	81	141	30.7	15.66	9.9	167.6	25	1.6	15.5	129	4.18	10.67	1.03	1.85	10.35	2.805	0.45	84.75
11	9	10	30	9	12	12	6	8	47	93	56.4	26.28	11.6	125.6	20	5.2	16.3	78	5.2	11.98	0.89	3.2	49.3	1.541	0.5	78.5
12	12	14	38	12	18	20	11	14	75	132	47.7	23	10.8	122	13	3.4	15.85	119	3.97	10.66	0.74	3.1	38.15	1.331	0.39	82
12	14	10	36	11	10	18	7	8	54	104	23.4	15.1	9.5	126	35	2.9	12.15	111	4.77	11.87	1.045	4.35	35.9	3.125	0.45	86.75
10	9	11	30	10	11	16	6	10	53	99	63	28.96	10.9	109.8	30	5.2	18.15	134	5.35	12.6	0.805	4.45	22.25	1.63	0.42	67.5
19	12	16	47	14	13	17	10	10	64	135	43.8	21.57	9.3	167.4	31	1.9	20.35	134	14.35	10.6	0.965	5.6	41.15	2.324	0.5	82.25
10	8	10	28	12	12	14	7	10	55	99	29.7	14.94	8.8	168.8	38	13.5	15.65	146	3.6	11.7	1.01	27.4	50.1	2.401	0.51	107.25
11	8	10	29	8	10	12	6	8	44	87	27.7	13.55	10	135.2	41	17.2	11.85	137	8.47	10.7	0.89	14.7	60	2.146	0.42	95.5
16	11	14	41	12	20	21	10	14	77	140	30.3	15.57	9.8	137.4	31	16.2	12	132	13.05	10.31	1.18	6.65	23.75	2.88	0.38	91.75
17	9	20	46	9	11	14	6	12	52	113	40.9	21.32	11.2	90.6	14	15.4	16	104	8.88	12.72	0.825	4.4	19.55	2.407	0.46	70.75
14	11	14	39	12	14	20	7	14	67	125	30.9	15.43	10.5	132.4	29	10	14.95	126	7.7	11.37	0.835	6.65	35.05	3.268	0.54	72
11	13	11	35	10	13	18	6	9	56	108	30.6	17.17	10.7	104	30	9	11.8	75	7.2	12.3	0.945	19.55	26.4	3.039	0.53	85
10	8	10	28	8	12	12	6	8	46	88	60	24.19	10.4	141.2	19	13.4	20.4	95	5.23	14.61	0.785	22.5	42.95	2.841	0.51	87
10	11	10	31	9	15	14	6	11	55	100	40.4	16.39	9.8	129	26	20.6	19.65	85	3.95	11.4	1.055	3.55	60	2.328	0.49	84
10	12	10	32	10	13	16	7	8	54	101	32	15.33	10.4	152.6	36	15.7	18.75	118	9.92	10.19	0.975	3.3	60	2.715	0.5	83.75
11	10	10	31	10	13	13	7	9	52	98	39.9	18.85	11	114.4	33	16.9	12.45	127	2.13	10.75	0.87	7.35	55.7	2.332	0.46	96.75
16	15	17	48	13	14	19	7	12	65	129	30.2	15.19	10.1	156.8	38	6.4	16.4	156	5.93	9.11	0.95	23.35	60	1.92	0.47	93.75
10	9	11	30	9	14	12	7	9	51	96	52	23.58	10.2	157.2	26	9.8	20.1	106	6.3	11.05	0.905	3.7	6.2	2.336	0.45	76.5
18	11	13	42	9	15	16	7	14	61	122	46.8	21.66	10	127.2	37	12.7	15.35	174	7.13	10.87	0.76	5.5	21.5	1.289	0.51	91
15	12	17	44	10	11	14	6	13	54	121	30.9	15.32	9	172.8	32	10.3	16.55	162	9.47	10.52	1.04	4.5	20.5	1.792	0.49	98
11	10	12	33	10	10	15	7	9	51	98	36.8	19.32	10.7	108.2	18	3.6	11.65	80	10.35	14.21	0.895	6.5	44	1.957	0.44	78.25
13	9	13	35	9	11	16	6	13	55	108	54.8	25.02	11.3	109.2	20	2.3	15.9	65	6.23	11.84	0.72	5.5	57	3.066	0.42	66.5
10	9	11	30	11	11	13	8	10	53	97	32.3	16.48	10.5	106.8	20	7.3	11.05	130	6.5	12.42	0.775	3.5	58	2.628	0.49	93.5
14	14	13	41	11	17	19	9	16	72	133	32.8	16.5	9.2	165.8	34	8.9	17.8	154	8.32	14.76	0.935	60	60	1.941	0.53	100
12	16	14	42	15	12	18	8	16	69	135	29.9	16.65	10.8	116	13	4.2	12.2	120	3.87	12.9	0.92	3	25	2.27	0.47	86.25
11	8	16	35	12	13	13	8	14	60	113	57.6	25.6	10.6	138.6	28	8.3	17.75	103	8.82	12.24	0.88	6.5	58.5	2.346	0.39	85.5
10	11	13	34	9	10	13	8	11	51	101	50.4	23.97	10.6	95.8	15	0.8	14.85	115	3.98	12.95	0.84	13	60	3.294	0.46	84.75
11	11	12	34	10	12	15	7	10	54	106	37.1	16.71	9	164.4	25	2	18.4	200	1.97	11.23	0.935	13.5	37.5	2.398	0.52	87.75
12	14	15	41	15	16	20	7	16	74	137	29.2	15.56	10.4	140.2	28	16.2	11.45	134	3.28	12.44	0.84	8.5	60	2.042	0.52	93.25
11	15	16	42	12	16	17	9	15	69	132	34.5	17.6	9.5	138.8	41	14.2	16	120	3.57	10.64	0.945	36	60	2.033	0.48	96.5
11	12	14	37	10	15	16	6	10	57	109	47.9	23.1	10.7	114.6	25	16.2	13.55	116	1.52	12.24	0.835	22	60	2.544	0.38	85.75
12	10	15	37	10	12	14	10	10	56	114	49.6	20.65	11.4	125.8	33	0.7	18.3	128	17.22	13.87	0.82	8.5	47	2.645	0.51	65
13	11	15	39	12	15	19	11	15	72	131	23.1	14.78	10.4	97.2	28	10.8	10	100	1.8	13.43	0.87	41.5	60	2.74	0.47	75.5
13	13	15	41	11	19	22	8	16	76	160	38.8	16.36	10.1	135.8	26	13.1	17.85	116	16.58	12.45	0.82	8	60	3.25	0.44	74.25
12	10	12	34	13	13	16	7	9	58	116	43.4	20.36	11.1	121.8	32	16.3	12.85	155	6.68	12.38	0.89	12	60	2.087	0.39	85
10	10	13	33	9	10	12	8	10	49	97	33	15.7	10.2	120.2	33	17.4	15	161	1.67	11.41	0.88	5.5	60	1.804	0.52	92.75
12	12	18	42	13	12	14	6	9	54	115	43.8	17.77	11.4	97.6	21	-0.1	13.35	101	13.82	13.15	0.655	5.5	60	2.861	0.4	71.5
11	13	16	40	10	15	19	7	11	62	119	32.4	15.2	10.1	129.4	19	10.2	12.3	125	7.48	14.16	0.905	8.5	60	3.293	0.52	79.25
11	9	11	31	12	15	18	7	10	62	112	52.2	22.59	10.8	127	24	8.4	13.9	109	4.92	12.23	0.775	4.5	60	2.251	0.51	73.75
13	12	17	42	10	15	17	11	16	69	132	47.1	24.03	11	122.4	29	7.6	15.65	150	8.67	11.61	0.82	24.5	60	2.764	0.52	74.5
12	9	13	34	9	11	16	6	11	53	103	33.8	17	9.9	115.8	40	12.6	14.85	141	5.52	13.35	0.86	42	60	2.956	0.46	90
10	13	10	33	12	11	13	8	10	54	103	43.5	20.55	10.3	122.6	32	-2	14.65	101	4.55	10.74	0.835	10.75	53.5	2.231	0.48	81.5
14	13	15	42	13	21	17	10	12	73	137	49.6	24.43	9.2	152.4	36	7	17.2	170	3.57	11.4	0.73	7.7	19.25	2.171	0.38	95
11	10	10	31	10	12	15	7	10	54	99	34.2	15.51	9.3	139.2	34	9.6	16.8	139	3.33	10.86	0.82	5.65	20.95	2.715	0.46	88
12	10	14	36	11	11	18	6	12	58	112	36.6	19.08	10.1	113.2	25	12.8	11.5	127	5.57	12.15	0.87	10.45	60	1.984	0.51	86.5
12	8	10	30	10	11	13	8	10	52	98	42	18.54	8.8	159.4	31	5.6	17.65	106	2.52	10.56	0.905	31.6	38.55	1.911	0.48	88.75
15	9	11	35	9	13	14	6	11	53	103	47.5	23.56	10.1	158	25	12.7	20.1	176	1.37	9.99	0.91	8.95	26.4	1.81	0.45	92.75
11	11	12	34	10	12	18	7	13	60	110	29.1	15.28	9.7	166.6	32	6.8	14.2	150	13.35	11.53	1.085	8.35	40.65	1.326	0.48	85.75
13	11	11	35	9	14	18	7	12	60	111	45.3	22.62	9.3	154.4	33	7	17.5	121	7.81	9.27	0.87	26.55	60	2.35	0.5	95.25
19	16	13	48	15	15	17	9	14	70	145	34	18.11	9.9	160.2	21	9.1	13.3	116	5.75	12.95	0.895	1.5	15.6	2.539	0.52	84.25
19	15	20	54	9	15	17	10	17	68	143	49.3	24.28	8.9	153.4	27	11.2	16.5	151	4.95	9.53	0.93	2.05	43.1	2.515	0.55	90.75
13	12	13	38	10	12	14	9	11	56	112	28.4	14.49	10.2	166.8	32	6.9	14.25	181	7.87	10.09	0.905	5.45	60	2.667	0.41	85.25
10	15	13	38	10	14	18	7	11	60	122	29.9	15.48	10.1	132.2	35	20.6	11.8	175	4.08	11.64	0.945	16.7	51.95	2.046	0.54	98.25
12	12	20	44	11	16	17	8	10	62	128	41.7	19.83	9.7	128.2	29	8.5	14.35	110	4.15	11.31	1.025	10.2	58.15	2.034	0.53	79
14	8	12	34	9	10	12	6	12	49	101	25	14.03	10.6	140.2	31	20.2	10.95	154	9.22	11.78	1.005	4.55	56.25	2.291	0.48	95.5
12	10	14	36	9	12	16	7	11	55	109	35.5	16.77	10.3	108.6	27	15.3	12.3	74	7.22	12.48	0.83	3.4	42.8	3.499	0.55	86
12	11	13	36	11	11	15	9	13	59	111	30.1	15.14	10	157.6	31	12.5	13.5	130	5.07	11.18	0.91	3.5	57.15	2.899	0.57	82.5
10	12	12	34	11	14	13	8	9	55	107	47.8	20.83	10.2	132.4	30	4.9	15.9	106	10.97	11.98	0.8	24.4	50.3	2.679	0.47	70.75
10	10	10	30	8	10	13	6	11	48	92	31.2	15.81	9.7	135	34	11.2	13.9	200	8.77	10.49	0.885	55.45	60	2.378	0.45	99.75
16	11	18	45	15	14	22	7	12	70	134	37.1	18.4	8.8	165.6	37	15	16.8	135	8.53	10.66	0.99	11.65	54.75	2.135	0.49	98.5
15	12	15	42	10	15	15	7	11	58	116	37.5	17.01	9.1	164.2	44	15.9	16.75	158	14.68	11.52	0.83	6.9	45.55	2.729	0.48	82.25
10	9	10	29	8	11	14	6	11	50	94	36.8	19.32	9.3	142.4	38	7.8	17.1	130	15.93	10.8	0.96	17.45	60	2.839	0.41	94
