# Supplementary material for: Interpretable prediction of gross motor coordination in children aged 9–10 using machine learning and SHAP: the influence of physical fitness, basic coordination, and executive function
Source: PeerJ. 2026 Feb 26;14:e20827. doi: 10.7717/peerj.20827 (PMC12950188; doi:10.7717/peerj.20827)
Supplement: Supplemental Information 2 [file peerj-14-20827-s002.csv]

	Inhibit	Shift	Emotional_Control	Behavioral Regulation Index	Initiate	Working_Memory	Plan	Organize	Monitor	Metacognition Index	Global Executive Composite	Weight	body mass index	50 meter run	Standing long jump	Sit-up	Sit-and-reach	Grip strength	Rope skipping	Kinesthetic differentiation	Spatial orientation	Dynamic balance	Eyes-closed static balance	Eyes-open static balance	Rhythm ability	Motor reaction	Motor Quotient
Inhibit	1	0.497489874	0.599604493	0.821612477	0.483303217	0.587634339	0.564175766	0.470015573	0.636095139	0.686839755	0.777812892	0.109524091	0.09655856	-0.036384793	0.08267618	0.124725412	-0.032511353	0.062263234	0.117876729	0.189984421	-0.079777721	0.026462705	-0.210934175	-0.146124151	0.013686099	-0.070794715	-0.169844699
Shift	0.497489874	1	0.548561496	0.789772798	0.542208573	0.620093466	0.638606565	0.534225969	0.478681466	0.689840571	0.760412803	-0.062161253	-0.061543287	-0.144144601	0.020232182	0.174860845	-0.065973523	-0.022124048	0.197766454	0.035160301	-0.019715721	0.064134645	-0.16603314	-0.002269748	0.124115429	0.059509532	-0.093209531
Emotional_Control	0.599604493	0.548561496	1	0.874817191	0.426531706	0.532957141	0.609686262	0.4569847	0.483420942	0.626752968	0.762424507	0.079843285	0.120397718	-0.058170376	-0.132479152	0.118917704	0.088915048	-0.017645482	0.151523969	0.05947033	0.117946791	0.007146443	-0.142934749	-0.047759707	0.087601464	0.027231263	-0.206382637
Behavioral Regulation Index	0.821612477	0.789772798	0.874817191	1	0.570240432	0.687368848	0.719769498	0.567871865	0.648300488	0.795640542	0.919297163	0.063450913	0.077876267	-0.097328819	-0.028731939	0.163594856	-0.001262425	0.007491497	0.175911163	0.115314418	0.012072823	0.030688813	-0.209723506	-0.097916624	0.084714693	0.003904441	-0.195402896
Initiate	0.483303217	0.542208573	0.426531706	0.570240432	1	0.594271448	0.619293079	0.628607372	0.454743813	0.790779584	0.734325483	-0.043375319	-0.046703546	-0.006694379	-0.011514962	0.10193172	-0.090949964	-0.037090574	0.123022257	0.10510071	0.053593953	0.102651577	-0.048820479	-0.055035711	0.054028429	0.033642593	-0.067353668
Working_Memory	0.587634339	0.620093466	0.532957141	0.687368848	0.594271448	1	0.736516996	0.551428442	0.543942591	0.862823687	0.817944017	0.148401104	0.1395197	-0.018023033	-0.044838902	0.061582932	-0.071220997	0.117011221	0.074340351	0.158247528	0.059299218	-0.00241502	-0.15652432	-0.109867375	0.173097118	0.083625282	-0.22852832
Plan	0.564175766	0.638606565	0.609686262	0.719769498	0.619293079	0.736516996	1	0.487554425	0.581416785	0.880065067	0.850937763	-0.005249391	0.026807458	-0.083291809	-0.075394817	0.100810449	-0.094237778	-0.022358128	0.171423699	0.113392547	0.004479994	0.126776788	-0.07501759	-0.020049069	0.101447061	0.07402659	-0.119442723
Organize	0.470015573	0.534225969	0.4569847	0.567871865	0.628607372	0.551428442	0.487554425	1	0.46945008	0.716446804	0.678089819	-0.007599125	-0.01078575	-0.009201465	-0.008579155	0.097614717	-0.172395792	0.023602364	0.159184164	0.047038884	0.008083919	0.026049688	-0.12251337	-0.091451279	0.049931832	0.016713347	-0.129968023
Monitor	0.636095139	0.478681466	0.483420942	0.648300488	0.454743813	0.543942591	0.581416785	0.46945008	1	0.754821194	0.741320871	-0.045097234	-0.059306152	-0.107283669	0.093045638	0.089323039	-0.087569942	0.037485693	0.121424036	0.096080694	-0.027896881	0.055806025	-0.142824579	-0.087854959	0.14828652	0.001102149	-0.052023162
Metacognition Index	0.686839755	0.689840571	0.626752968	0.795640542	0.790779584	0.862823687	0.880065067	0.716446804	0.754821194	1	0.954560639	0.031463742	0.029918585	-0.066223031	-0.007758262	0.111115663	-0.111617535	0.029764252	0.143107341	0.139923312	0.019072347	0.073590513	-0.132949134	-0.088285741	0.147524686	0.058933433	-0.150061169
Global Executive Composite	0.777812892	0.760412803	0.762424507	0.919297163	0.734325483	0.817944017	0.850937763	0.678089819	0.741320871	0.954560639	1	0.05022127	0.052172817	-0.069494079	-0.010121112	0.139651092	-0.071463109	0.031835312	0.163506513	0.148757775	0.023205856	0.064212972	-0.187129266	-0.120588965	0.104972719	0.036687022	-0.193541354
Weight	0.109524091	-0.062161253	0.079843285	0.063450913	-0.043375319	0.148401104	-0.005249391	-0.007599125	-0.045097234	0.031463742	0.05022127	1	0.930559364	0.184555932	-0.159985461	-0.217808556	-0.251716627	0.484416908	-0.213154838	-0.013012022	0.056588012	-0.351549998	-0.02056469	-0.028474805	-0.131003014	-0.076071886	-0.392470191
body mass index	0.09655856	-0.061543287	0.120397718	0.077876267	-0.046703546	0.1395197	0.026807458	-0.01078575	-0.059306152	0.029918585	0.052172817	0.930559364	1	0.285555303	-0.278267346	-0.25406146	-0.266812818	0.339758453	-0.233908635	-0.027270501	0.156166906	-0.33342182	-0.048656225	-0.102088897	-0.128546834	0.030673495	-0.384635498
50 meter run	-0.036384793	-0.144144601	-0.058170376	-0.097328819	-0.006694379	-0.018023033	-0.083291809	-0.009201465	-0.107283669	-0.066223031	-0.069494079	0.184555932	0.285555303	1	-0.537782854	-0.537178385	-0.136180441	-0.230095608	-0.359014586	0.100718975	0.437337596	-0.256621127	-0.216025071	-0.126380628	0.055519783	0.067496707	-0.415427842
Standing long jump	0.08267618	0.020232182	-0.132479152	-0.028731939	-0.011514962	-0.044838902	-0.075394817	-0.008579155	0.093045638	-0.007758262	-0.010121112	-0.159985461	-0.278267346	-0.537782854	1	0.335584456	0.206986001	0.432661822	0.258757778	0.131291001	-0.551834475	0.395355251	0.041157926	0.084488855	-0.193564431	-0.073240498	0.426758003
Sit-up	0.124725412	0.174860845	0.118917704	0.163594856	0.10193172	0.061582932	0.100810449	0.097614717	0.089323039	0.111115663	0.139651092	-0.217808556	-0.25406146	-0.537178385	0.335584456	1	0.144731908	0.074110247	0.382741317	0.096626155	-0.343679158	0.121852496	0.131658997	0.090706724	-0.085349344	0.031434902	0.320469752
Sit-and-reach	-0.032511353	-0.065973523	0.088915048	-0.001262425	-0.090949964	-0.071220997	-0.094237778	-0.172395792	-0.087569942	-0.111617535	-0.071463109	-0.251716627	-0.266812818	-0.136180441	0.206986001	0.144731908	1	-0.188607584	0.184674763	-0.069603133	-0.058701546	0.249624597	0.090455767	0.126827661	0.146340561	0.031481844	0.277747806
Grip strength	0.062263234	-0.022124048	-0.017645482	0.007491497	-0.037090574	0.117011221	-0.022358128	0.023602364	0.037485693	0.029764252	0.031835312	0.484416908	0.339758453	-0.230095608	0.432661822	0.074110247	-0.188607584	1	0.078082391	0.065029307	-0.366559834	0.050376642	0.026712222	0.134941245	-0.253997506	-0.14995596	0.04782002
Rope skipping	0.117876729	0.197766454	0.151523969	0.175911163	0.123022257	0.074340351	0.171423699	0.159184164	0.121424036	0.143107341	0.163506513	-0.213154838	-0.233908635	-0.359014586	0.258757778	0.382741317	0.184674763	0.078082391	1	-0.029373052	-0.299482041	0.291648817	0.232705647	0.329732818	-0.135353508	0.031649508	0.405906723
Kinesthetic differentiation	0.189984421	0.035160301	0.05947033	0.115314418	0.10510071	0.158247528	0.113392547	0.047038884	0.096080694	0.139923312	0.148757775	-0.013012022	-0.027270501	0.100718975	0.131291001	0.096626155	-0.069603133	0.065029307	-0.029373052	1	0.028214817	0.034980419	-0.091591722	-0.278540826	0.09455868	-0.090181023	-0.157870774
Spatial orientation	-0.079777721	-0.019715721	0.117946791	0.012072823	0.053593953	0.059299218	0.004479994	0.008083919	-0.027896881	0.019072347	0.023205856	0.056588012	0.156166906	0.437337596	-0.551834475	-0.343679158	-0.058701546	-0.366559834	-0.299482041	0.028214817	1	-0.30952101	-0.093049889	-0.138728499	0.272585136	0.218768326	-0.479489532
Dynamic balance	0.026462705	0.064134645	0.007146443	0.030688813	0.102651577	-0.00241502	0.126776788	0.026049688	0.055806025	0.073590513	0.064212972	-0.351549998	-0.33342182	-0.256621127	0.395355251	0.121852496	0.249624597	0.050376642	0.291648817	0.034980419	-0.30952101	1	0.125714479	0.161856667	-0.186041129	-0.045571654	0.414602459
Eyes-closed static balance	-0.210934175	-0.16603314	-0.142934749	-0.209723506	-0.048820479	-0.15652432	-0.07501759	-0.12251337	-0.142824579	-0.132949134	-0.187129266	-0.02056469	-0.048656225	-0.216025071	0.041157926	0.131658997	0.090455767	0.026712222	0.232705647	-0.091591722	-0.093049889	0.125714479	1	0.406235716	0.006414687	-0.02383322	0.28753501
Eyes-open static balance	-0.146124151	-0.002269748	-0.047759707	-0.097916624	-0.055035711	-0.109867375	-0.020049069	-0.091451279	-0.087854959	-0.088285741	-0.120588965	-0.028474805	-0.102088897	-0.126380628	0.084488855	0.090706724	0.126827661	0.134941245	0.329732818	-0.278540826	-0.138728499	0.161856667	0.406235716	1	-0.008410409	-0.067879066	0.296121597
Rhythm ability	0.013686099	0.124115429	0.087601464	0.084714693	0.054028429	0.173097118	0.101447061	0.049931832	0.14828652	0.147524686	0.104972719	-0.131003014	-0.128546834	0.055519783	-0.193564431	-0.085349344	0.146340561	-0.253997506	-0.135353508	0.09455868	0.272585136	-0.186041129	0.006414687	-0.008410409	1	0.116336339	-0.222761848
Motor reaction	-0.070794715	0.059509532	0.027231263	0.003904441	0.033642593	0.083625282	0.07402659	0.016713347	0.001102149	0.058933433	0.036687022	-0.076071886	0.030673495	0.067496707	-0.073240498	0.031434902	0.031481844	-0.14995596	0.031649508	-0.090181023	0.218768326	-0.045571654	-0.02383322	-0.067879066	0.116336339	1	-0.033891334
Motor Quotient	-0.169844699	-0.093209531	-0.206382637	-0.195402896	-0.067353668	-0.22852832	-0.119442723	-0.129968023	-0.052023162	-0.150061169	-0.193541354	-0.392470191	-0.384635498	-0.415427842	0.426758003	0.320469752	0.277747806	0.04782002	0.405906723	-0.157870774	-0.479489532	0.414602459	0.28753501	0.296121597	-0.222761848	-0.033891334	1
