# Supplementary material for: Interpretable prediction of gross motor coordination in children aged 9–10 using machine learning and SHAP: the influence of physical fitness, basic coordination, and executive function
Source: PeerJ. 2026 Feb 26;14:e20827. doi: 10.7717/peerj.20827 (PMC12950188; doi:10.7717/peerj.20827)
Supplement: Supplemental Information 3 [file peerj-14-20827-s003.py]

import warnings
warnings.filterwarnings("ignore")
import numpy as np
import pandas as pd
import matplotlib.pyplot as plt
import seaborn as sns
from sklearn.preprocessing import StandardScaler, OneHotEncoder
from sklearn.model_selection import train_test_split
from sklearn.metrics import mean_squared_error, mean_absolute_error, r2_score
from sklearn.model_selection import RandomizedSearchCV
from sklearn.utils import parallel_backend
from sklearn.compose import ColumnTransformer
from sklearn.pipeline import Pipeline
import lightgbm as lgb
from scipy.stats import uniform, randint
import joblib
from sklearn.feature_selection import RFE
import shap
import os

# ========== Data ==========
hts = pd.read_csv("E:/shujuji/.csv",encoding='utf-8')
hts.dropna(inplace=True)
X = hts.drop(columns=["Target_variable"])
y = hts["Target_variable"]
X['gender'] = X['gender'].astype(str)

# ========== OneHotEncoder ==========
categorical_columns = ['gender']
encoder = OneHotEncoder(drop='first', handle_unknown='ignore', sparse_output=False)
preprocessor = ColumnTransformer(
    transformers=[('cat', encoder, categorical_columns)],
    remainder='passthrough'
)
pipeline = Pipeline(steps=[('preprocessor', preprocessor)])

# code
X_encoded = pipeline.fit_transform(X)
encoded_column_names = pipeline.named_steps['preprocessor'].transformers_[0][1].get_feature_names_out(categorical_columns)
X_encoded = pd.DataFrame(X_encoded, columns=list(encoded_column_names) + list(X.drop(columns=categorical_columns).columns))

# ========== Divide data (4:1) ==========
X_train, X_test, y_train, y_test = train_test_split(X_encoded, y, test_size=0.2, random_state=42)

# ========== Standardization ==========
scaler = StandardScaler()
X_train_scaled = scaler.fit_transform(X_train)
X_test_scaled = scaler.transform(X_test)
X_train_scaled = pd.DataFrame(X_train_scaled, columns=X_train.columns)
X_test_scaled = pd.DataFrame(X_test_scaled, columns=X_test.columns)

# ========== LightGBM (base) ==========
params = {'verbosity': -1, 'n_estimators': 300, 'learning_rate': 0.04, 'num_leaves': 40, 'max_depth': 6}
LGB = lgb.LGBMRegressor(**params)
LGB.fit(X_train_scaled, y_train)

# ========== RFE ==========
rfe = RFE(estimator=LGB, n_features_to_select=15)
X_train_rfe = rfe.fit_transform(X_train_scaled, y_train)
X_test_rfe = rfe.transform(X_test_scaled)
selected_features = X_train.columns[rfe.support_]
print("Selected Features: ", selected_features)

LGB.fit(X_train_rfe, y_train)
y_train_pred = LGB.predict(X_train_rfe)
y_val_pred = LGB.predict(X_test_rfe)
r2_train = r2_score(y_train, y_train_pred)
mae_train = mean_absolute_error(y_train, y_train_pred)
rmse_train = np.sqrt(mean_squared_error(y_train, y_train_pred))
r2_val = r2_score(y_test, y_val_pred)
mae_val = mean_absolute_error(y_test, y_val_pred)
rmse_val = np.sqrt(mean_squared_error(y_test, y_val_pred))
print(f"Training R²: {r2_train:.4f}, MAE: {mae_train:.4f}, RMSE: {rmse_train:.4f}")
print(f"Validation R²: {r2_val:.4f}, MAE: {mae_val:.4f}, RMSE: {rmse_val:.4f}")

# ========== Hyperparameters for RandomizedSearchCV ==========
param_dist = {
    'n_estimators': [500, 800, 1000],
    'learning_rate': [0.02, 0.01],
    'num_leaves': [5, 8],
    'max_depth': [3, 4],
    'subsample': [0.8, 1.0],
    'colsample_bytree': [0.8, 1.0],
    'min_child_samples': [40, 50],
    'reg_alpha': [20, 30],
    'reg_lambda': [20, 30]
}

model = lgb.LGBMRegressor(boosting_type='gbdt', device='cpu', random_state=0, verbosity=-1)

random_search = RandomizedSearchCV(
    model, param_distributions=param_dist,
    n_iter=500, cv=5, scoring='neg_mean_squared_error',
    verbose=1, random_state=42, n_jobs=-1
)

with parallel_backend('threading'):
    random_search.fit(X_train_scaled, y_train)

print(f"Best Parameters: {random_search.best_params_}")

# ========== Train best model ==========
best_model = random_search.best_estimator_

y_train_pred = best_model.predict(X_train_scaled)
y_test_pred  = best_model.predict(X_test_scaled)

train_r2 = r2_score(y_train, y_train_pred)
train_mae = mean_absolute_error(y_train, y_train_pred)
train_rmse = np.sqrt(mean_squared_error(y_train, y_train_pred))
test_r2 = r2_score(y_test, y_test_pred)
test_mae = mean_absolute_error(y_test, y_test_pred)
test_rmse = np.sqrt(mean_squared_error(y_test, y_test_pred))

p = rfe.n_features_to_select
n_train = len(y_train)
n_test = len(y_test)
train_rss = np.sum((y_train - y_train_pred) ** 2)
test_rss = np.sum((y_test - y_test_pred) ** 2)
train_see = np.sqrt(train_rss / max(1, (n_train - p - 1)))
test_see = np.sqrt(test_rss / max(1, (n_test - p - 1)))

print("Training Set Evaluation:")
print(f"R²: {train_r2:.4f}, MAE: {train_mae:.4f}, RMSE: {train_rmse:.4f}, SEE: {train_see:.4f}")
print("\nTest Set Evaluation:")
print(f"R²: {test_r2:.4f}, MAE: {test_mae:.4f}, RMSE: {test_rmse:.4f}, SEE: {test_see:.4f}")

# ========== 95% CI via test-set bootstrap ==========
def _rmse(y_true, y_pred):
    return np.sqrt(mean_squared_error(y_true, y_pred))

def _mae(y_true, y_pred):
    return mean_absolute_error(y_true, y_pred)

def _r2(y_true, y_pred):
    return r2_score(y_true, y_pred)

def bootstrap_metric_ci(y_true, y_pred, metric_func, n_boot=2000, alpha=0.05, random_state=42):
    rng = np.random.RandomState(random_state)
    y_true = np.asarray(y_true)
    y_pred = np.asarray(y_pred)
    n = len(y_true)
    stats = []
    for _ in range(n_boot):
        idx = rng.randint(0, n, n)
        stats.append(metric_func(y_true[idx], y_pred[idx]))
    stats = np.array(stats)
    lower, upper = np.percentile(stats, [100*alpha/2, 100*(1-alpha/2)])
    return stats.mean(), (lower, upper)

rmse_mean, rmse_ci = bootstrap_metric_ci(y_test.values if isinstance(y_test, pd.Series) else y_test,
                                         y_test_pred, _rmse, n_boot=2000)
mae_mean,  mae_ci  = bootstrap_metric_ci(y_test.values if isinstance(y_test, pd.Series) else y_test,
                                         y_test_pred, _mae,  n_boot=2000)
r2_mean,   r2_ci   = bootstrap_metric_ci(y_test.values if isinstance(y_test, pd.Series) else y_test,
                                         y_test_pred, _r2,   n_boot=2000)

print("\n[Test-set metrics with 95% CIs (bootstrap)]")
print(f"RMSE: {test_rmse:.4f}  (95% CI {rmse_ci[0]:.4f}–{rmse_ci[1]:.4f})")
print(f"MAE : {test_mae:.4f}  (95% CI {mae_ci[0]:.4f}–{mae_ci[1]:.4f})")
print(f"R²  : {test_r2:.4f}   (95% CI {r2_ci[0]:.4f}–{r2_ci[1]:.4f})")
