# Supplementary material for: Interpretable prediction of gross motor coordination in children aged 9–10 using machine learning and SHAP: the influence of physical fitness, basic coordination, and executive function
Source: PeerJ. 2026 Feb 26;14:e20827. doi: 10.7717/peerj.20827 (PMC12950188; doi:10.7717/peerj.20827)
Supplement: Supplemental Information 4 [file peerj-14-20827-s004.py]

import numpy as np
import pandas as pd
from sklearn.compose import ColumnTransformer
from sklearn.preprocessing import OneHotEncoder, StandardScaler
from sklearn.metrics import mean_squared_error, mean_absolute_error, r2_score
from sklearn.model_selection import train_test_split, RandomizedSearchCV
from sklearn.pipeline import Pipeline
from sklearn.feature_selection import RFE
import xgboost as xgb
import joblib

# ========== Data ==========
df = pd.read_csv("E:/shujuji/.csv", encoding='utf-8')
X = df.drop(columns=["Target_variable"])
y = df["Target_variable"].values.ravel()

# ========== Divide data (4:1) ==========
x_train, x_test, y_train, y_test = train_test_split(X, y, test_size=0.2, random_state=42)
print(f'x_train: {x_train.shape}, x_test: {x_test.shape}, y_train: {y_train.shape}, y_test: {y_test.shape}')

# ========== Preprocessing ==========
num_cols = X.columns.difference(['gender']).tolist()
preprocessor = ColumnTransformer(
    transformers=[
        ('cat', OneHotEncoder(handle_unknown='ignore', sparse_output=False), ['gender']),
        ('num', StandardScaler(), num_cols),
    ],
    remainder='drop'
)

# ========== XGBRegressor & Pipeline ==========
xgb_base = xgb.XGBRegressor(
    objective='reg:squarederror',
    booster='gbtree',
    n_estimators=200,
    nthread=4
)

pipe = Pipeline(steps=[
    ('prep', preprocessor),
    ('rfe', RFE(estimator=xgb_base, n_features_to_select=15)),
    ('model', xgb.XGBRegressor(objective='reg:squarederror', booster='gbtree'))
])

# ========== Hyperparameters ==========
param_distributions = {
    'model__learning_rate': [0.002, 0.005, 0.01, 0.02, 0.05],
    'model__max_depth': [3, 4, 5],
    'model__min_child_weight': [6, 7, 8, 9],
    'model__subsample': [0.3, 0.4, 0.5, 0.6],
    'model__colsample_bytree': [0.5, 0.6, 0.7, 0.8],
    'model__n_estimators': [1200, 1500],
    'model__reg_alpha': [1, 1.5, 2, 3],
    'model__reg_lambda': [10, 15, 20, 25],
}

search = RandomizedSearchCV(
    estimator=pipe,
    param_distributions=param_distributions,
    scoring='neg_root_mean_squared_error',
    cv=5,
    n_iter=500,
    random_state=42,
    n_jobs=-1,
    verbose=1,
)

# ========== Fitting ==========
with joblib.parallel_backend('threading'):
    search.fit(x_train, y_train)

best_est = search.best_estimator_
print("Best Parameters:", search.best_params_)
print("Best CV RMSE:", -search.best_score_)

# ========== Evaluate ==========
y_pred_train = best_est.predict(x_train)
y_pred_test  = best_est.predict(x_test)

# point estimates
train_rmse = np.sqrt(mean_squared_error(y_train, y_pred_train))
test_rmse  = np.sqrt(mean_squared_error(y_test,  y_pred_test))
train_mae  = mean_absolute_error(y_train, y_pred_train)
test_mae   = mean_absolute_error(y_test,  y_pred_test)
train_r2   = r2_score(y_train, y_pred_train)
test_r2    = r2_score(y_test,  y_pred_test)

p = int(np.sum(best_est.named_steps['rfe'].support_))
n_train = len(y_train); n_test = len(y_test)
train_rss = np.sum((y_train - y_pred_train) ** 2)
test_rss  = np.sum((y_test - y_pred_test) ** 2)
train_see = np.sqrt(train_rss / max(1, (n_train - p - 1)))
test_see  = np.sqrt(test_rss  / max(1, (n_test  - p - 1)))

print("\n[Point estimates]")
print(f"Training RMSE: {train_rmse:.4f}")
print(f"Test RMSE    : {test_rmse:.4f}")
print(f"Training MAE : {train_mae:.4f}")
print(f"Test MAE     : {test_mae:.4f}")
print(f"Training R²  : {train_r2:.4f}")
print(f"Test R²      : {test_r2:.4f}")


# ========== 95% CI via test-set bootstrap ==========
def rmse_fn(y_true, y_pred):
    return np.sqrt(mean_squared_error(y_true, y_pred))

def mae_fn(y_true, y_pred):
    return mean_absolute_error(y_true, y_pred)

def r2_fn(y_true, y_pred):
    return r2_score(y_true, y_pred)

def bootstrap_metric_ci(y_true, y_pred, metric_func, n_boot=2000, alpha=0.05, random_state=42):
    rng = np.random.RandomState(random_state)
    y_true = np.asarray(y_true)
    y_pred = np.asarray(y_pred)
    n = len(y_true)
    stats = []
    for _ in range(n_boot):
        idx = rng.randint(0, n, n)
        stats.append(metric_func(y_true[idx], y_pred[idx]))
    stats = np.array(stats)
    lower, upper = np.percentile(stats, [100*alpha/2, 100*(1-alpha/2)])
    return stats.mean(), (lower, upper)

rmse_mean, rmse_ci = bootstrap_metric_ci(y_test, y_pred_test, rmse_fn, n_boot=2000)
mae_mean,  mae_ci  = bootstrap_metric_ci(y_test, y_pred_test, mae_fn,  n_boot=2000)
r2_mean,   r2_ci   = bootstrap_metric_ci(y_test, y_pred_test, r2_fn,   n_boot=2000)

print("\n[Test-set metrics with 95% CIs (bootstrap)]")
print(f"RMSE: {rmse_fn(y_test, y_pred_test):.4f}  (95% CI {rmse_ci[0]:.4f}–{rmse_ci[1]:.4f})")
print(f"MAE : {mae_fn(y_test,  y_pred_test):.4f}  (95% CI {mae_ci[0]:.4f}–{mae_ci[1]:.4f})")
print(f"R²  : {r2_fn(y_test,   y_pred_test):.4f}  (95% CI {r2_ci[0]:.4f}–{r2_ci[1]:.4f})")
