# Supplementary material for: Interpretable prediction of gross motor coordination in children aged 9–10 using machine learning and SHAP: the influence of physical fitness, basic coordination, and executive function
Source: PeerJ. 2026 Feb 26;14:e20827. doi: 10.7717/peerj.20827 (PMC12950188; doi:10.7717/peerj.20827)
Supplement: Supplemental Information 5 [file peerj-14-20827-s005.py]

from warnings import filterwarnings
filterwarnings("ignore")
# ===== Imports =====
import os
import numpy as np
import pandas as pd
import matplotlib.pyplot as plt
import seaborn as sns

from sklearn.svm import SVR
from sklearn.metrics import mean_squared_error, r2_score, mean_absolute_error
from sklearn.model_selection import train_test_split, RandomizedSearchCV, RepeatedKFold, cross_val_score
from sklearn.preprocessing import StandardScaler, OneHotEncoder
from sklearn.compose import ColumnTransformer
from sklearn.pipeline import Pipeline
from sklearn.feature_selection import RFE
from sklearn.utils import parallel_backend

# ========== Read data ==========
hts = pd.read_csv("E:/shujuji/.csv", encoding='utf-8')
hts.dropna(inplace=True)

X = hts.drop(columns=["Target_variable"])
y = hts["Target_variable"]
numerical_features   = X.select_dtypes(include=[np.number]).columns.tolist()
categorical_features = ['gender']

# ========== 1) Divide data（4:1）==========
X_train, X_test, y_train, y_test = train_test_split(
    X, y, test_size=0.2, random_state=42
)
print("X_train Shape:", X_train.shape)
print("X_test  Shape:", X_test.shape)
print("y_train Shape:", y_train.shape)
print("y_test  Shape:", y_test.shape)

# ========== Standardization ==========
preprocessor = ColumnTransformer(
    transformers=[
        ('num', StandardScaler(), numerical_features),
        ('cat', OneHotEncoder(drop='first', handle_unknown='ignore', sparse_output=False), categorical_features)
    ],
    remainder='drop'
)

svr_for_rfe = SVR(kernel='linear')
rfe = RFE(estimator=svr_for_rfe, n_features_to_select=15)

pipeline_svr = Pipeline([
    ('preprocessor', preprocessor),
    ('feature_selection', rfe),
    ('svr', SVR())
])

pipeline_svr.fit(X_train, y_train)
y_pred_train = pipeline_svr.predict(X_train)
y_pred_test  = pipeline_svr.predict(X_test)

print("\n[Baseline SVR + RFE]")
print(f"Training RMSE: {np.sqrt(mean_squared_error(y_train, y_pred_train)):.4f}")
print(f"Training R²  : {r2_score(y_train, y_pred_train):.4f}")
print(f"Test RMSE    : {np.sqrt(mean_squared_error(y_test,  y_pred_test)):.4f}")
print(f"Test R²      : {r2_score(y_test,  y_pred_test):.4f}")

# ========== hyperparameter ==========
svr_parameters = {
    "svr__C":       np.logspace(-1, 2, 100),
    "svr__gamma":   np.logspace(-2, 1, 100),
    "svr__epsilon": [0.01, 0.05, 0.1, 0.2],
    "svr__kernel":  ['linear', 'rbf', 'poly']
}

random_search = RandomizedSearchCV(
    estimator=pipeline_svr,
    param_distributions=svr_parameters,
    n_iter=500,
    cv=5,
    scoring='r2',
    random_state=42,
    n_jobs=-1,
    verbose=2
)

with parallel_backend('threading'):
    random_search.fit(X_train, y_train)

print("\nBest Parameters:", random_search.best_params_)
svr_tuned = random_search.best_estimator_

y_pred_train_tuned = svr_tuned.predict(X_train)
y_pred_test_tuned  = svr_tuned.predict(X_test)

train_rmse = np.sqrt(mean_squared_error(y_train, y_pred_train_tuned))
test_rmse  = np.sqrt(mean_squared_error(y_test,  y_pred_test_tuned))
train_mae  = mean_absolute_error(y_train, y_pred_train_tuned)
test_mae   = mean_absolute_error(y_test,  y_pred_test_tuned)
train_r2   = r2_score(y_train, y_pred_train_tuned)
test_r2    = r2_score(y_test,  y_pred_test_tuned)

print("\n[SVR tuned + RFE] Metrics (no SEE for SVR):")
print(f"Training RMSE: {train_rmse:.4f}")
print(f"Training MAE : {train_mae:.4f}")
print(f"Training R²  : {train_r2:.4f}")
print(f"Test RMSE    : {test_rmse:.4f}")
print(f"Test MAE     : {test_mae:.4f}")
print(f"Test R²      : {test_r2:.4f}")

# ========== 95% CI（RMSE/MAE/R²）==========
def rmse_fn(y_true, y_pred):
    return np.sqrt(mean_squared_error(y_true, y_pred))

def mae_fn(y_true, y_pred):
    return mean_absolute_error(y_true, y_pred)

def r2_fn(y_true, y_pred):
    return r2_score(y_true, y_pred)

def bootstrap_metric_ci(y_true, y_pred, metric_func, n_boot=2000, alpha=0.05, random_state=42):
    rng = np.random.RandomState(random_state)
    y_true = np.asarray(y_true)
    y_pred = np.asarray(y_pred)
    n = len(y_true)
    stats = []
    for _ in range(n_boot):
        idx = rng.randint(0, n, n)
        stats.append(metric_func(y_true[idx], y_pred[idx]))
    stats = np.array(stats)
    lower, upper = np.percentile(stats, [100*alpha/2, 100*(1-alpha/2)])
    return stats.mean(), (lower, upper)

rmse_mean, rmse_ci = bootstrap_metric_ci(y_test, y_pred_test_tuned, rmse_fn, n_boot=2000)
mae_mean,  mae_ci  = bootstrap_metric_ci(y_test, y_pred_test_tuned, mae_fn,  n_boot=2000)
r2_mean,   r2_ci   = bootstrap_metric_ci(y_test, y_pred_test_tuned, r2_fn,   n_boot=2000)

print("\n[Test-set metrics with 95% CIs (bootstrap)]")
print(f"RMSE: {rmse_fn(y_test, y_pred_test_tuned):.4f}  (95% CI {rmse_ci[0]:.4f}–{rmse_ci[1]:.4f})")
print(f"MAE : {mae_fn(y_test,  y_pred_test_tuned):.4f}  (95% CI {mae_ci[0]:.4f}–{mae_ci[1]:.4f})")
print(f"R²  : {r2_fn(y_test,   y_pred_test_tuned):.4f}  (95% CI {r2_ci[0]:.4f}–{r2_ci[1]:.4f})")
