# Supplementary material for: Interpretable prediction of gross motor coordination in children aged 9–10 using machine learning and SHAP: the influence of physical fitness, basic coordination, and executive function
Source: PeerJ. 2026 Feb 26;14:e20827. doi: 10.7717/peerj.20827 (PMC12950188; doi:10.7717/peerj.20827)
Supplement: Supplemental Information 6 [file peerj-14-20827-s006.py]

import numpy as np
import pandas as pd
import os
from sklearn.preprocessing import OneHotEncoder, StandardScaler
from sklearn.model_selection import train_test_split
from sklearn.ensemble import RandomForestRegressor
from sklearn.metrics import mean_squared_error, mean_absolute_error, r2_score
from sklearn.feature_selection import RFE
from sklearn.model_selection import RandomizedSearchCV
from sklearn.utils import parallel_backend
import warnings
from matplotlib.colors import LinearSegmentedColormap, to_hex
warnings.filterwarnings('ignore')

# Data
data = pd.read_csv('E://shujuji//.csv', encoding='utf-8-sig')
data['gender'] = data['gender'].astype(str)

# OneHotEncoder
encoder = OneHotEncoder(drop='first', sparse_output=False)  # sparse_output=False
gender_encoded = encoder.fit_transform(data[['gender']])
gender_encoded_df = pd.DataFrame(gender_encoded, columns=encoder.get_feature_names_out(['gender']))
data = pd.concat([data, gender_encoded_df], axis=1).drop('gender', axis=1)

# Extract variable
y = data['Target_variable']
X = data.drop('Target_variable', axis=1)
# Standardization
def standardize(df):
    scaler = StandardScaler()
    numeric_cols = df.select_dtypes(include=[np.number]).columns
    df[numeric_cols] = scaler.fit_transform(df[numeric_cols])
    return df

X_scaled = standardize(X)

# Divide the training set and validation set
X_train, X_val, y_train, y_val = train_test_split(X_scaled, y, test_size=0.2, random_state=42)

# RFE feature selection
rfe = RFE(estimator=RandomForestRegressor(), n_features_to_select=15)
X_train_rfe = rfe.fit_transform(X_train, y_train)
X_val_rfe = rfe.transform(X_val)

# RFR
rf = RandomForestRegressor(random_state=42)
rf.fit(X_train_rfe, y_train)

train_pred = rf.predict(X_train_rfe)
val_pred = rf.predict(X_val_rfe)

# Calculate evaluation indicators
train_rmse = np.sqrt(mean_squared_error(y_train, train_pred))
train_mae = mean_absolute_error(y_train, train_pred)
train_r2 = r2_score(y_train, train_pred)

val_rmse = np.sqrt(mean_squared_error(y_val, val_pred))
val_mae = mean_absolute_error(y_val, val_pred)
val_r2 = r2_score(y_val, val_pred)

print(f"Training RMSE: {train_rmse}, MAE: {train_mae}, R²: {train_r2}")
print(f"Validation RMSE: {val_rmse}, MAE: {val_mae}, R²: {val_r2}")

# Hyperparameters
param_dist = {
    'n_estimators': [100, 120, 140, 180],
    'max_depth': [5,6,7,8],
    'min_samples_split': [4,5,6,8],
    'min_samples_leaf': [3, 4, 5,8,9],
    'max_features': ['sqrt', 'log2', None],
    'bootstrap': [True]
}

random_search = RandomizedSearchCV(
    rf, param_distributions=param_dist, n_iter=500, cv=5,
    verbose=2, random_state=None, n_jobs=-1
)

# Calculate
try:
    with parallel_backend('threading'):
        random_search.fit(X_train_rfe, y_train)
except Exception as e:
    import traceback
    print(f"An error occurred during fitting: {e}")
    traceback.print_exc()

if hasattr(random_search, 'best_params_'):
    print("best:", random_search.best_params_)
else:
    print("RandomizedSearchCV fit was not successful.")
# Cross validation calculation
from sklearn.model_selection import cross_val_score, cross_validate
from sklearn.metrics import make_scorer

# Calculate cross validation results
scoring = {
    'neg_root_mean_squared_error': make_scorer(mean_squared_error, squared=False),
    'neg_mean_absolute_error': make_scorer(mean_absolute_error),
    'r2': make_scorer(r2_score)
}

cv_results = cross_validate(
    random_search.best_estimator_, X_train_rfe, y_train, cv=5, scoring=scoring, return_train_score=False
)

print("\nCross-validation (CV) Results on Training Set:")
print(f"CV RMSE: {np.mean(cv_results['test_neg_root_mean_squared_error']):.4f} ± {np.std(cv_results['test_neg_root_mean_squared_error']):.4f}")
print(f"CV MAE: {np.mean(cv_results['test_neg_mean_absolute_error']):.4f} ± {np.std(cv_results['test_neg_mean_absolute_error']):.4f}")
print(f"CV R²: {np.mean(cv_results['test_r2']):.4f} ± {np.std(cv_results['test_r2']):.4f}")

# Obtain the best model
best_rf = random_search.best_estimator_

best_rf.fit(X_train_rfe, y_train)
y_train_pred = best_rf.predict(X_train_rfe)
y_val_pred = best_rf.predict(X_val_rfe)
train_rmse = np.sqrt(mean_squared_error(y_train, y_train_pred))
train_mae = mean_absolute_error(y_train, y_train_pred)
train_r2 = r2_score(y_train, y_train_pred)
val_rmse = np.sqrt(mean_squared_error(y_val, y_val_pred))
val_mae = mean_absolute_error(y_val, y_val_pred)
val_r2 = r2_score(y_val, y_val_pred)
train_residuals = y_train - y_train_pred
val_residuals = y_val - y_val_pred

n_train = len(y_train)
n_val = len(y_val)
p = X_train_rfe.shape[1]

train_rss = np.sum(train_residuals ** 2)
val_rss = np.sum(val_residuals ** 2)

train_see = np.sqrt(train_rss / (n_train - p - 1))
val_see = np.sqrt(val_rss / (n_val - p - 1))

# Output evaluation metrics for the training and validation sets
print("training:")
print(f"RMSE: {train_rmse}")
print(f"MAE: {train_mae}")
print(f"R²: {train_r2}")
print(f"SEE: {train_see}")

print("\nverify:")
print(f"RMSE: {val_rmse}")
print(f"MAE: {val_mae}")
print(f"R²: {val_r2}")
print(f"SEE: {val_see}")

# SHAP
import os
import shap
import numpy as np
import pandas as pd
import matplotlib.pyplot as plt
from sklearn.model_selection import KFold
from sklearn.metrics import mean_squared_error
from matplotlib.font_manager import FontProperties
from sklearn.utils import resample

# Defining fonts for Chinese and English
font_zh = FontProperties(fname='C:/Windows/Fonts/msyh.ttc')
font_en = FontProperties(fname='C:/Windows/Fonts/arial.ttf')

plt.rcParams['font.sans-serif'] = ['Microsoft YaHei']  # Set default sans-serif font to Microsoft YaHei
plt.rcParams['axes.unicode_minus'] = False  # Ensure minus sign is displayed correctly

# Ensure X_val_rfe_df is defined before using it
X_val_rfe_df = pd.DataFrame(X_val_rfe, columns=X_train.columns[rfe.support_])

def get_shap_feature_importance(model, X):
    explainer = shap.TreeExplainer(model)
    shap_values = explainer.shap_values(X)
    if isinstance(shap_values, list):
        shap_values = shap_values[1]
    feature_importance = np.abs(shap_values).mean(axis=0)
    return feature_importance

def cross_validate_shap(X, y, model, n_splits=5):
    cv = KFold(n_splits=n_splits, shuffle=True, random_state=42)
    feature_importances = []

    for train_idx, val_idx in cv.split(X, y):
        X_train, X_val = X.iloc[train_idx], X.iloc[val_idx]
        y_train, y_val = y.iloc[train_idx], y.iloc[val_idx]
        model.fit(X_train, y_train)
        importance = get_shap_feature_importance(model, X_val)
        feature_importances.append(importance)


    feature_importances = np.array(feature_importances)
    mean_importance = feature_importances.mean(axis=0)
    std_importance = feature_importances.std(axis=0)

    return mean_importance, std_importance

explainer = shap.TreeExplainer(best_rf)
shap_values = explainer.shap_values(X_val_rfe_df)

if isinstance(shap_values, list):
    shap_values = shap_values[1]

feature_importance = np.abs(shap_values).mean(axis=0)
sorted_idx = np.argsort(feature_importance)[::-1]
top_10_idx = sorted_idx[:10]
top_10_features = X_val_rfe_df.columns[top_10_idx]
top_10_importance = feature_importance[top_10_idx]


mean_importance, std_importance = cross_validate_shap(X_val_rfe_df, y_val, best_rf, n_splits=5)

print(f"Mean SHAP Importance: {mean_importance}")
print(f"Standard Deviation of SHAP Importance: {std_importance}")
print("\nTop 10 Features Consistency Across Folds (Mean ± Std of SHAP Importance):")
for i, feature in enumerate(top_10_features):
    print(f"{feature}: {mean_importance[i]:.4f} ± {std_importance[i]:.4f}")


# === SHAP summary (Top-10 only) ===
plt.figure()
shap.summary_plot(
    shap_values,
    X_val_rfe_df,
    feature_names=X_val_rfe_df.columns,
    plot_type="dot",
    alpha=0.9,
    max_display=10,
    show=False
)
plt.title("Top 10 Features SHAP Summary", fontsize=16, pad=20, fontproperties=font_en)

desktop_path = "C:/Users/XXX/Desktop"
os.makedirs(desktop_path, exist_ok=True)
plt.savefig(os.path.join(desktop_path, 'shap_summary_plot_top_10.png'), dpi=600, bbox_inches='tight')
plt.close()

# SHAP Polar Plot
fig, ax = plt.subplots(figsize=(10, 10), subplot_kw={'polar': True})

# Set angle and width
angles = np.linspace(0, 2 * np.pi, len(top_10_features), endpoint=False)
width = 2 * np.pi / len(top_10_features) * 0.5
bottom = 0.05


# Use feature_importance instead of mean_importance
label_r = bottom + max(feature_importance) + 0.4

# colors
colors = ['#C93F38', '#CE524C', '#D46560', '#D97974', '#DF8C88',
          '#E49F9C', '#E9B2AF', '#EFC5C3', '#F4D9D7', '#FAECEB']

ax.grid(False)

# Create the polar plot
for angle in angles:
    ax.plot([angle, angle], [0, label_r + 0.1],
            color='lightgray', linestyle='--', linewidth=0.7, zorder=0)

bars = ax.bar(
    angles,
    feature_importance[top_10_idx],
    width=width,
    color=colors,
    edgecolor='white',
    linewidth=1,
    alpha=0.9,
    zorder=2,
    bottom=bottom
)

# Set plot properties
ax.set_theta_offset(np.pi / 2)
ax.set_theta_direction(-1)
ax.set_xticks([]); ax.set_xticklabels([]); ax.set_yticklabels([])

# Rotate label for the features
custom_rotations = [0, -40, -70, -100, 30, 0, -30, -75, 70, 40]
for angle, label, rotation in zip(angles, top_10_features, custom_rotations):
    ax.text(
        angle,
        label_r,
        label,
        rotation=rotation,
        rotation_mode='anchor',
        ha='center',
        va='center',
        fontsize=16,
        fontweight='bold',
        fontproperties=font_zh,
        color='black'
    )

# Display the SHAP value for each feature
for angle, value in zip(angles, feature_importance[top_10_idx]):
    ax.text(
        angle,
        bottom + value * 0.7,
        f"{value:.3f}",
        ha='center',
        va='center',
        fontsize=10,
        fontweight='bold',
        fontproperties=font_en,
        color='black'
    )

# Ensure desktop_path is defined
desktop_path = "C:/Users/XXX/Desktop"  # Modify this path as needed
os.makedirs(desktop_path, exist_ok=True)  # Create the directory if it doesn't exist
plt.tight_layout()
plt.savefig(os.path.join(desktop_path, 'shap_polar_top10_consistency.png'),
            dpi=600, bbox_inches='tight')
plt.close()

# SHAP dependency
for feature in top_10_features:
    shap.dependence_plot(
        ind=feature,
        shap_values=shap_values,
        features=X_val_rfe_df,
        interaction_index=None,
        show=True
    )
    plt.title(f"SHAP Dependence Plot - {feature}", fontsize=18, pad=15)
    plt.tight_layout()
    plt.savefig(f"shap_dependence_{feature}.png", dpi=600)  # Save as Image
    plt.show()
